# Supplementary material for: Assessing the performance of weak and strong ion exchange solid-phase extraction and data mining tools to identify congeners and transformation products in municipal wastewaters by non-targeted analysis
Source: Anal Bioanal Chem. 2026 Mar 25;418(11):3195–209. doi: 10.1007/s00216-026-06423-3 (PMC13197246; doi:10.1007/s00216-026-06423-3)
Supplement: Supplementary file 2 — Supplementary file2 (CSV 80.4 KB) [file 216_2026_6423_MOESM2_ESM.csv]

Name	Super Class	Tag level	Class	Level	Transformation product
(-)-Caryophyllene oxide	Recreational drugs	Level 3	Tobacco products and cannabinoids	Tentative candidate	No
(+/-)12(13)-DiHOME	Natural products and metabolites	Level 2	Lipids	Probable structure	No
(+/-)12-HpETE	Natural products and metabolites	Level 2	Lipids	Probable structure	No
(+/-)8-HEPE	Natural products and metabolites	Level 2	Lipids	Probable structure	No
(+/-)-C75	Natural products and metabolites	Level 2	Other metabolites	Probable structure	No
(�)11(12)-EET	Natural products and metabolites	Level 2	Lipids	Probable structure	No
(�)13-HpODE	Natural products and metabolites	Level 2	Lipids	Probable structure	No
(�)-Abscisic acid	Natural products and metabolites	Level 2	Other metabolites	Probable structure	No
(11E,15Z)-9,10,13-trihydroxyoctadeca-11,15-dienoic acid	Natural products and metabolites	Level 2	Lipids	Probable structure	No
(12Z)-9,10,11-trihydroxyoctadec-12-enoic acid	Natural products and metabolites	Level 2	Lipids	Probable structure	No
(15Z)-9,12,13-Trihydroxy-15-octadecenoic acid	Natural products and metabolites	Level 2	Lipids	Probable structure	No
(1R,4aS)-7-(2-Hydroxypropan-2-yl)-1,4a-dimethyl-9-oxo-3,4,10,10a-tetrahydro-2H-phenanthrene-1-carboxylic acid	Natural products and metabolites	Level 2	Other metabolites	Probable structure	No
(1S,2R,4aS,6aR,6bR,10S,12aR)-10-{[(2R,3R,4S,5R,6S)-3,4-dihydroxy-6-methyl-5-{[(2S,3R,4S,5S,6R)-3,4,5-trihydroxy-6-(hydroxymethyl)oxan-2-yl]oxy}oxan-2-yl]oxy}-1,2,6b,9,9,12a-hexamethyl-1,2,3,4,4a,5,6,6a,6b,7,8,8a,9,10,11,12,12a,12b,13,14b-icosahydropicene-4a,6a-dicarboxylic acid	Natural products and metabolites	Level 3	Plant metabolites	Tentative candidate	No
(1S,2R,9R,11R,12R,15R)-11-hydroxy-2,6,9,15-tetramethyl-13-oxatetracyclo[10.2.1.0�?,�a⁰.0⁵,�a]pentadeca-4,6-diene-3,8,14-trione	Natural products and metabolites	Level 3	Plant metabolites	Tentative candidate	No
(1S,4aR,5S)-5-[(3E)-5-Methoxy-3-methyl-5-oxo-3-penten-1-yl]-1,4a-dimethyl-6-methylenedecahydro-1-naphthalenecarboxylic acid	Natural products and metabolites	Level 3	Plant metabolites	Tentative candidate	No
(1S,6R,11aR,13R,14aS)-1,13-dihydroxy-6-methyl-1H,4H,6H,7H,8H,9H,11aH,12H,13H,14H,14aH-cyclopenta[f]oxacyclotridecan-4-one	Natural products and metabolites	Level 2	Plant metabolites	Probable structure	No
(2E)-2-(hydroxymethyl)-3-[3-oxo-5-(propan-2-yl)-1,3,4,5,6,7-hexahydro-2-benzofuran-4-yl]prop-2-enoic acid	Natural products and metabolites	Level 2	Plant metabolites	Probable structure	No
(2E)-3-(3,4-dimethoxyphenyl)prop-2-enoic acid	Natural products and metabolites	Level 3	Plant metabolites	Tentative candidate	No
(2E)-5-[(8aS)-2,5,5,8a-tetramethyl-3-oxo-3,4,4a,5,6,7,8,8a-octahydronaphthalen-1-yl]-3-methylpent-2-enoic acid	Natural products and metabolites	Level 2	Plant metabolites	Probable structure	No
(2Z)-5-(1,2,4a,5-tetramethyl-7-oxo-1,2,3,4,4a,7,8,8a-octahydronaphthalen-1-yl)-3-methylpent-2-enoic acid	Natural products and metabolites	Level 3	Plant metabolites	Tentative candidate	No
(3aR,4aS,5R,8S,9aR)-5-hydroxy-4a,8-dimethyl-3-methylidene-2H,3H,3aH,4H,4aH,5H,6H,8H,9H,9aH-azuleno[6,5-b]furan-2,6-dione	Natural products and metabolites	Level 2	Other metabolites	Probable structure	No
(3aR,4aS,5R,8S,9aR)-5-hydroxy-4a,8-dimethyl-3-methylidene-2H,3H,3aH,4H,4aH,5H,6H,8H,9H,9aH-azuleno[6,5-b]furan-2,6-dione	Natural products and metabolites	Level 2	Plant metabolites	Probable structure	No
(3aS,10aR,10bR)-6,10a-Dimethyl-3-methylene-3,3a,4,5,7,8,10a,10b-octahydrofuro[3',2':6,7]cyclohepta[1,2-b]pyran-2,9-dione	Natural products and metabolites	Level 2	Plant metabolites	Probable structure	No
(3?,9?)-3,14-Dihydroxycarda-5,20(22)-dienolide	Natural products and metabolites	Level 3	Other metabolites	Tentative candidate	No
(4aS,9aR)-7-[2-(2,3-Dimethoxyphenyl)ethyl]-2-[(4-methoxyphenyl)acetyl]decahydro-6H-pyrido[3,4-d]azepin-6-one	Natural products and metabolites	Level 3 low	Other metabolites	Tentative candidate	No
(4E)-3-Hydroxy-2,4-dimethyl-4-heptenamide	Natural products and metabolites	Level 2	Plant metabolites	Probable structure	No
(R)-2-hydroxystearic acid	Natural products and metabolites	Level 3	Lipids	Tentative candidate	No
(R)-3-Hydroxy myristic acid	Natural products and metabolites	Level 2	Lipids	Probable structure	No
(S)-Nicotine	Recreational drugs	Level 2	Tobacco products and cannabinoids	Probable structure	No
?-Linolenic Acid	Natural products and metabolites	Level 2	Lipids	Probable structure	No
[2-(hydroxymethyl)-5,5,8a-trimethyl-1,4,4a,5,6,7,8,8a-octahydronaphthalen-1-yl]methanol	Natural products and metabolites	Level 2	Plant metabolites	Probable structure	No
1-(3-ethyl-2,4-dihydroxy-6-methoxyphenyl)butan-1-one	Natural products and metabolites	Level 3	Other metabolites	Tentative candidate	No
1-(3-Methylbenzyl)piperazine	Recreational drugs	Level 2	Amphetamines	Probable structure	No
1-(4-hydroxyphenyl)propane-1,2-diol	Natural products and metabolites	Level 3	Plant metabolites	Tentative candidate	No
1-(4-Methylphenyl)pyrrolidine-2,5-dione	Natural products and metabolites	Level 2	Other metabolites	Probable structure	No
1-(4-Nonylphenoxy)-3,6,9,12,15,18-hexaoxahenicosan-21-oic acid	Consumer products additives	Level 2	Surfactants and antiseptics	Probable structure	Yes
1,1,2,2,3-Pentafluorodecan-1-ol	Consumer products additives	Level 3	Polymers and polymer additives	Tentative candidate	No
1,3,7-trimethyl-2,3,6,7-tetrahydro-1H-purine-2,6-dione	Natural products and metabolites	Level 3	Nucleobases and nucleotides	Tentative candidate	No
1,3-di-o-Tolylguanidine	Consumer products additives	Level 2	Polymers and polymer additives	Probable structure	No
1,3-Divinyl-2-imidazolidinone	Consumer products additives	Level 2	Intermediates and reagents	Probable structure	No
1,4a-dimethyl-9-oxo-7-(propan-2-yl)-1,2,3,4,4a,9,10,10a-octahydrophenanthrene-1-carboxylic acid	Natural products and metabolites	Level 2	Plant metabolites	Probable structure	No
1,4-Androstadiene-3,17-dione	Natural products and metabolites	Level 2	Hormones	Probable structure	No
1,4-dihydroxy-1,4-dimethyl-7-(propan-2-ylidene)-decahydroazulen-6-one	Natural products and metabolites	Level 3	Plant metabolites	Tentative candidate	No
10-(4-Sulfophenyl) decanoic acid	Consumer products additives	Level 3	Surfactants and antiseptics	Tentative candidate	No
10,11-Dihydro-10,11-dihydroxycarbamazepine	Pharmaceuticals	Level 2	Nervous system	Probable structure	Yes
10-HDA	Natural products and metabolites	Level 2	Lipids	Probable structure	No
10-Hydroxycarbazepine	Pharmaceuticals	Level 2	Nervous system	Probable structure	Yes
10-Nitrolinoleate	Natural products and metabolites	Level 3 low	Lipids	Tentative candidate	No
12-Aminododecanoic acid	Natural products and metabolites	Level 2	Lipids	Probable structure	No
12-Oxo phytodienoic acid	Natural products and metabolites	Level 2	Lipids	Probable structure	No
13(S)-HOTrE	Natural products and metabolites	Level 2	Lipids	Probable structure	No
14(S)-HDHA	Natural products and metabolites	Level 2	Lipids	Probable structure	No
14-hydroxy-12-tetradecenoic acid	Natural products and metabolites	Level 3	Lipids	Tentative candidate	No
14-Hydroxy-3,6,9,12-tetraoxatetradec-1-yl hydrogen sulfate	Consumer products additives	Level 3	Personal care products and food additives	Tentative candidate	No
16,16-Dimethyl prostaglandin A1	Natural products and metabolites	Level 2	Hormones	Probable structure	No
1-Dodecanesulfonic acid	Consumer products additives	Level 3	Surfactants and antiseptics	Tentative candidate	No
1-Methyladenine	Natural products and metabolites	Level 3	Nucleobases and nucleotides	Tentative candidate	No
1-Methylbenzotriazole	Consumer products additives	Level 2	Polymers and polymer additives	Probable structure	No
1-Methylhistidine	Natural products and metabolites	Level 2	Amino acids and peptides	Probable structure	No
1-Methyluric acid	Natural products and metabolites	Level 2	Nucleobases and nucleotides	Probable structure	No
1-Naphthol	Consumer products additives	Level 3	Intermediates and reagents	Tentative candidate	No
2-(2H-Benzotriazol-2-yl)-4,6-bis(1-methyl-1-phenylethyl)phenol	Consumer products additives	Level 2	Polymers and polymer additives	Probable structure	No
2-(8-Hydroxy-4a,8-dimethyldecahydro-2-naphthalenyl)acrylic acid	Natural products and metabolites	Level 2	Plant metabolites	Probable structure	No
2-(acetylamino)-3-(1H-indol-3-yl)propanoic acid	Natural products and metabolites	Level 3	Other metabolites	Tentative candidate	No
2-(benzyl{2-[(1-methyl-1H-pyrazol-5-yl)amino]-2-oxoethyl}amino)acetic acid	Natural products and metabolites	Level 3	Amino acids and peptids	Tentative candidate	No
2-(Dodecyloxy)ethyl hydrogen sulfate	Consumer products additives	Level 3	Personal care products and food additives	Tentative candidate	No
2,2,6,6-Tetramethyl-1-piperidinol (TEMPO)	Consumer products additives	Level 2	Polymers and polymer additives	Probable structure	No
2,2,6,6-Tetramethyl-4-piperidinol	Consumer products additives	Level 2	Polymers and polymer additives	Probable structure	No
2,3,4,9-Tetrahydro-1H-?-carboline-3-carboxylic acid	Natural products and metabolites	Level 3	Plant metabolites	Tentative candidate	No
2,3-Difluoro-2,3-bis(trifluoromethyl)oxirane	Consumer products additives	Level 3	Polymers and polymer additives	Tentative candidate	No
2,3-dihydroxypropyl 12-methyltridecanoate	Natural products and metabolites	Level 3	Lipids	Tentative candidate	No
2,3-dinor-8-iso Prostaglandin F2?	Consumer products additives	Level 2	Polymers and polymer additives	Probable structure	No
2,5,8,11,14,17,20,23,26,29-Decaoxatriacontane	Consumer products additives	Level 3	Surfactants and antiseptics	Tentative candidate	No
2,5,8,11,14,17,20,23,26-Nonaoxaoctacosan-28-oic acid	Consumer products additives	Level 3	Surfactants and antiseptics	Tentative candidate	No
2,6-Dimethylpyrazine	Natural products and metabolites	Level 2	Plant metabolites	Probable structure	No
2,6-Dimethylpyrazine	Natural products and metabolites	Level 3	Plant metabolites	Tentative candidate	No
2,6-Xylidine	Consumer products additives	Level 2	Intermediates and reagents	Probable structure	No
2-{2-[2-(2-{2-[2-(2-ETHOXY-ETHOXY)-ETHOXY]-ETHOXY}-ETHOXY)-ETHOXY]-ETHOXY}-ETHANOL	Consumer products additives	Level 3	Surfactants and antiseptics	Tentative candidate	No
2-{2-[2-(Pentadecyloxy)ethoxy]ethoxy}ethanol	Consumer products additives	Level 2	Surfactants and antiseptics	Probable structure	No
25-Hydroperoxy-3,6,9,12,15,18,21,24-octaoxaheptatriacontan-1-ol	Consumer products additives	Level 3 low	Surfactants and antiseptics	Tentative candidate	No
2-Aminonicotinic acid	Natural products and metabolites	Level 2	Other metabolites	Probable structure	No
2'-Deoxyadenosine	Natural products and metabolites	Level 2	Nucleobases and nucleotides	Probable structure	No
2-Ethylidene-1,5-dimethyl-3,3-diphenylpyrrolidine (EDDP)	Pharmaceuticals	Level 2	Nervous system	Probable structure	Yes
2-hydroxy-6-[2-hydroxy-6-(hydroxymethyl)-4-methoxyphenoxy]-4-methylbenzoic acid	Natural products and metabolites	Level 3	Plant metabolites	Tentative candidate	No
2-Hydroxyatrazine	Pesticides	Level 2	Herbicides	Probable structure	Yes
2-Hydroxyhippuric acid	Natural products and metabolites	Level 2	Other metabolites	Probable structure	No
2-Methoxyethyl p-Toluenesulfonate	Consumer products additives	Level 3	Polymers and polymer additives	Tentative candidate	No
2-tetradecenoic acid	Natural products and metabolites	Level 3	Lipids	Tentative candidate	No
3-(1-benzylpiperidin-4-yl)-3H-[1,2,3]triazolo[4,5-b]pyridine	Natural products and metabolites	Level 3	Other metabolites	Tentative candidate	No
3-(2-methylpropyl)-octahydropyrrolo[1,2-a]pyrazine-1,4-dione	Natural products and metabolites	Level 2	Amino acids and peptides	Probable structure	No
3-(3,4-dihydroxyphenyl)propanoic acid	Natural products and metabolites	Level 2	Other metabolites	Probable structure	No
3-(propan-2-yl)-octahydropyrrolo[1,2-a]pyrazine-1,4-dione	Natural products and metabolites	Level 2	Amino acids and peptides	Probable structure	No
3,12-Dihydroxy-13-methoxypodocarpa-8,11,13-trien-7-one	Natural products and metabolites	Level 3	Plant metabolites	Tentative candidate	No
3,4-Dihydroxybenzenesulfonic acid	Consumer products additives	Level 2	Surfactants and antiseptics	Probable structure	No
3',4'-Dihydroxyphenylacetone	Natural products and metabolites	Level 2	Other metabolites	Probable structure	No
3,4-Methylenedioxy PV9	Recreational drugs	Level 3	Amphetamines	Tentative candidate	No
3,5-Dimethoxyaniline	Consumer products additives	Level 2	Intermediates and reagents	Probable structure	No
3,5-di-tert-Butyl-4-hydroxybenzoic acid	Consumer products additives	Level 2	Personal care products and food additives	Probable structure	Yes
3,6,9,12,15,18,21,24,27,30,33-Undecaoxahexatriacontan-36-amine	Consumer products additives	Level 3	Surfactants and antiseptics	Tentative candidate	No
3,6,9,12,15,18-Hexaoxatetracosan-1-ol	Consumer products additives	Level 2	Surfactants and antiseptics	Probable structure	No
3,6,9,12,15-Pentaoxa-18-azaoctacosan-1-ol	Consumer products additives	Level 3	Surfactants and antiseptics	Tentative candidate	No
3,6,9,12,15-Pentaoxaheptacosan-1-oic acid	Consumer products additives	Level 3	Surfactants and antiseptics	Tentative candidate	No
3,6,9,12,15-Pentaoxaoctacosan-1-ol	Consumer products additives	Level 2	Surfactants and antiseptics	Probable structure	No
3,6,9,12-Tetraoxapentacosan-1-ol	Consumer products additives	Level 2	Surfactants and antiseptics	Probable structure	No
3-[4-methyl-1-(2-methylpropanoyl)-3-oxocyclohexyl]butanoic acid	Natural products and metabolites	Level 3	Plant metabolites	Tentative candidate	No
3'-Adenosine monophosphate (3'-AMP)	Natural products and metabolites	Level 2	Nucleobases and nucleotides	Probable structure	No
3'-Adenosine monophosphate (3'-AMP)	Natural products and metabolites	Level 2	Nucleobases and nucleotides	Probable structure	No
3-hydroxy-3-methylpentanedioic acid	Natural products and metabolites	Level 2	Other metabolites	Probable structure	No
3-Methoxycinnamic acid	Natural products and metabolites	Level 2	Plant metabolites	Probable structure	No
3oxo deoxycholic acid	Natural products and metabolites	Level 3	Other metabolites	Tentative candidate	No
4,4'-Diisocyanatodicyclohexylmethane	Consumer products additives	Level 3	Polymers and polymer additives	Tentative candidate	No
4,8,12,16,20-Pentaoxatricosane-1,23-diol	Consumer products additives		Surfactants and antiseptics	Tentative candidate	No
4-Acetamidoantipyrine	Pharmaceuticals	Level 2	Nervous system	Probable structure	Yes
4-Acetamidobenzoic acid	Pharmaceuticals	Level 2	Antiifectives for systemic use	Probable structure	No
4-Acetamidophenol sulfate	Pharmaceuticals	Level 2	Nervous system	Probable structure	Yes
4-Aminobenzoic acid	Consumer products additives	Level 3	Intermediates and reagents	Tentative candidate	No
4-Aminophenol	Consumer products additives	Level 2	Intermediates and reagents	Probable structure	No
4-Aminophenol	Natural products and metabolites	Level 2	Other metabolites	Probable structure	No
4-Anisic acid	Natural products and metabolites	Level 2	Plant metabolites	Probable structure	No
4-Dodecylbenzenesulfonic acid	Consumer products additives	Level 2	Surfactants and antiseptics	Probable structure	No
4-Ethoxy ethylbenzoate	Consumer products additives	Level 2	Intermediates and reagents	Probable structure	No
4-Guanidinobutyric acid	Natural products and metabolites	Level 2	Other metabolites	Probable structure	No
4-Heptylbenzenesulfonic acid	Consumer products additives	Level 2	Surfactants and antiseptics	Probable structure	No
4-hydroxy-6-[2-(2-methyl-1,2,4a,5,6,7,8,8a-octahydronaphthalen-1-yl)ethyl]oxan-2-one	Natural products and metabolites	Level 3	Other metabolites	Tentative candidate	No
4-Hydroxybenzaldehyde	Consumer products additives	Level 2	Intermediates and reagents	Probable structure	No
4-Hydroxybenzaldehyde	Natural products and metabolites	Level 2	Plant metabolites	Probable structure	No
4-Indolecarbaldehyde	Natural products and metabolites	Level 2	Other metabolites	Probable structure	No
4-Indolecarbaldehyde	Natural products and metabolites	Level 2	Plant metabolites	Probable structure	No
4-Methoxycinnamaldehyde	Natural products and metabolites	Level 2	Plant metabolites	Probable structure	No
4-methyl-5-oxo-2-pentyl-2,5-dihydrofuran-3-carboxylic acid	Natural products and metabolites	Level 2	Plant metabolites	Probable structure	No
4-Methyl-5-thiazoleethanol	Consumer products additives	Level 2	Personal care products and food additives	Probable structure	No
4-Methylbenzotriazole	Consumer products additives	Level 2	Polymers and polymer additives	Probable structure	No
4'-Methyl-?-pyrrolidinopropiophenone	Recreational drugs	Level 2	Amphetamines	Probable structure	No
4-Nonylphenol diethoxylate (NPEO-01)	Consumer products additives	Level 2	Surfactants and antiseptics	Probable structure	No
4-Octylbenzenesulfonic acid	Consumer products additives	Level 2	Surfactants and antiseptics	Probable structure	No
4-oxododecanedioic acid	Natural products and metabolites	Level 2	Lipids	Probable structure	No
4-Phenolsulfonic acid	Consumer products additives	Level 3	Polymers and polymer additives	Tentative candidate	No
4-Phenylbutyric acid	Natural products and metabolites	Level 3	Other metabolites	Tentative candidate	No
4-Phenylbutyric acid	Natural products and metabolites	Level 2	Other metabolites	Probable structure	No
4-Pyridoxic acid	Pharmaceuticals	Level 2	Alimentary tract and metabolism	Probable structure	Yes
4-Tridecylbenzenesulfonic acid	Consumer products additives	Level 2	Surfactants and antiseptics	Probable structure	No
4-Undecylbenzenesulfonic acid	Consumer products additives	Level 2	Surfactants and antiseptics	Probable structure	No
5-(1,2,4a,5-tetramethyl-7-oxo-1,2,3,4,4a,7,8,8a-octahydronaphthalen-1-yl)-3-methylpentanoic acid	Natural products and metabolites	Level 3	Plant metabolites	Tentative candidate	No
5,10,15,20-Tetraoxatetracosane-1,24-diol	Consumer products additives	Level 3	Surfactants and antiseptics	Tentative candidate	No
5,10,15-trimethyl-4,9,13-trioxatetracyclo[10.3.0.0�l,⁵.0⁸,�a⁰]pentadec-1(15)-en-14-one	Natural products and metabolites	Level 3	Plant metabolites	Tentative candidate	No
5,8-dihydroxy-10-methyl-5,8,9,10-tetrahydro-2H-oxecin-2-one	Natural products and metabolites	Level 3	Other metabolites	Tentative candidate	No
5-hydroxy-4-[3-(2-hydroxypropan-2-yl)oxiran-2-yl]-1-methyl-7-oxabicyclo[4.1.0]hept-3-en-2-one	Natural products and metabolites	Level 3	Plant metabolites	Tentative candidate	No
5-Methoxyindole	Natural products and metabolites	Level 2	Amino acids and peptides	Probable structure	No
5-OxoETE	Natural products and metabolites	Level 2	Lipids	Probable structure	No
5-Sulfosalicylic acid	Consumer products additives	Level 3	Intermediates and reagents	Tentative candidate	No
5?-Androstan-3,6,17-trione	Natural products and metabolites	Level 2	Hormones	Probable structure	No
6:2 Fluorinated telomer sulfonate	Consumer products additives	Level 2	Polymers and polymer additives	Probable structure	No
6-Hydroxy-8-methoxy-3-methyl-3,4-dihydro-1H-isochromen-1-one	Natural products and metabolites	Level 2	Plant metabolites	Probable structure	No
6-Methyl-2-pyridinemethanol	Consumer products additives	Level 3	Intermediates and reagents	Tentative candidate	No
6-Methyl-2-pyridinemethanol	Consumer products additives	Level 2	Surfactants and antiseptics	Probable structure	No
6-Pentyl-2H-pyran-2-one	Natural products and metabolites	Level 2	Other metabolites	Probable structure	No
6�-Hydroxytestosterone	Natural products and metabolites	Level 2	Hormones	Probable structure	No
7-hydroxy-1,4a-dimethyl-9-oxo-7-(propan-2-yl)-1,2,3,4,4a,4b,5,6,7,9,10,10a-dodecahydrophenanthrene-1-carboxylic acid	Natural products and metabolites	Level 3	Plant metabolites	Tentative candidate	No
7-hydroxy-10E,16-heptadecadien-8-ynoic acid	Natural products and metabolites	Level 3	Lipids	Tentative candidate	No
7-Hydroxycoumarine	Natural products and metabolites	Level 3	Plant metabolites	Tentative candidate	No
8-(4-Sulfophenyl) octanoic acid	Consumer products additives	Level 3	Surfactants and antiseptics	Tentative candidate	No
8-Hydroxyquinoline	Consumer products additives	Level 3	Intermediates and reagents	Tentative candidate	No
9-(2,3-dihydroxypropoxy)-9-oxononanoic acid	Natural products and metabolites	Level 2	Lipids	Probable structure	No
9(Z),11(E)-Conjugated linoleic acid	Natural products and metabolites	Level 2	Lipids	Probable structure	No
9,16-dihydroxy-6-(hydroxymethyl)-2,6,11-trimethyl-15-oxatetracyclo[8.7.0.0�?,⁷.0�a�?,�a⁶]heptadec-12-en-14-one	Natural products and metabolites	Level 3	Plant metabolites	Tentative candidate	No
9-Methyluric acid	Natural products and metabolites	Level 2	Nucleobases and nucleotides	Probable structure	No
9-Oxo-10(E),12(E)-octadecadienoic acid	Natural products and metabolites	Level 2	Lipids	Probable structure	No
9S,13R-12-Oxophytodienoic acid	Natural products and metabolites	Level 2	Lipids	Probable structure	No
Acebutolol	Pharmaceuticals	Level 2	Cardiovascular system	Probable structure	No
Acetophenone	Consumer products additives	Level 2	Polymers and polymer additives	Probable structure	No
Acetylcholine	Natural products and metabolites	Level 2	Other metabolites	Probable structure	No
Adenosine	Natural products and metabolites	Level 2	Nucleobases and nucleotides	Probable structure	No
Adenosine 3'5'-cyclic monophosphate	Natural products and metabolites	Level 2	Nucleobases and nucleotides	Probable structure	No
Ageratriol	Natural products and metabolites	Level 2	Other metabolites	Probable structure	No
Ageratriol	Natural products and metabolites	Level 2	Plant metabolites	Probable structure	No
Amitriptyline	Pharmaceuticals	Level 2	Nervous system	Probable structure	No
Amobarbital	Recreational drugs	Level 3	Others	Tentative candidate	No
Androstenedione	Natural products and metabolites	Level 2	Hormones	Probable structure	No
Anserine	Natural products and metabolites	Level 2	Amino acids and peptides	Probable structure	No
Anthranilic acid	Natural products and metabolites	Level 3	Other metabolites	Tentative candidate	No
Arachidic acid	Natural products and metabolites	Level 3	Lipids	Tentative candidate	No
Arachidonic acid	Natural products and metabolites	Level 2	Lipids	Probable structure	No
Atenolol	Pharmaceuticals	Level 2	Cardiovascular system	Probable structure	No
Atenolol acid	Pharmaceuticals	Level 2	Cardiovascular system	Probable structure	Yes
Atorvastatin	Pharmaceuticals	Level 2	Cardiovascular system	Probable structure	No
Atorvastatin lactone	Pharmaceuticals	Level 2	Cardiovascular system	Probable structure	Yes
Azelaic acid	Natural products and metabolites	Level 2	Lipids	Probable structure	No
Azithromycin	Pharmaceuticals	Level 2	Antiifectives for systemic use	Probable structure	No
Benzocaine	Pharmaceuticals	Level 3	Nervous system	Tentative candidate	No
Benzophenone	Consumer products additives	Level 2	Polymers and polymer additives	Probable structure	No
Benzotriazole	Consumer products additives	Level 2	Polymers and polymer additives	Probable structure	No
Benzoylecgonine	Recreational drugs	Level 2	Opioids	Probable structure	Yes
Benzylamine	Consumer products additives	Level 2	Polymers and polymer additives	Probable structure	No
Benzylpiperazine	Recreational drugs	Level 2	Amphetamines	Probable structure	No
Bezafibrate	Pharmaceuticals	Level 2	Cardiovascular system	Probable structure	No
Bis(2-butoxyethyl) phosphate	Consumer products additives	Level 2	Polymers and polymer additives	Probable structure	Yes
Bis(2-ethylhexyl) phthalate	Consumer products additives	Level 2	Polymers and polymer additives	Probable structure	No
Bis(2-ethylhexyl)adipate	Consumer products additives	Level 2	Polymers and polymer additives	Probable structure	No
Bisoprolol	Pharmaceuticals	Level 2	Cardiovascular system	Probable structure	No
Bupropion	Pharmaceuticals	Level 2	Nervous system	Probable structure	No
Butyryl-carnitine; AIF; CE10; CorrDec	Natural products and metabolites	Level 2	Other metabolites	Probable structure	No
C10E10	Consumer products additives	Level 2	Surfactants and antiseptics	Probable structure	No
C10E11	Consumer products additives	Level 2	Surfactants and antiseptics	Probable structure	No
C10E12	Consumer products additives	Level 2	Surfactants and antiseptics	Probable structure	No
C10E13	Consumer products additives	Level 2	Surfactants and antiseptics	Probable structure	No
C10E15	Consumer products additives	Level 2	Surfactants and antiseptics	Probable structure	No
C10E3	Consumer products additives	Level 3	Surfactants and antiseptics	Tentative candidate	No
C10E4	Consumer products additives	Level 2	Surfactants and antiseptics	Probable structure	No
C10E5	Consumer products additives	Level 2	Surfactants and antiseptics	Probable structure	No
C10E5	Consumer products additives	Level 3	Surfactants and antiseptics	Tentative candidate	No
C10E6	Consumer products additives	Level 2	Surfactants and antiseptics	Probable structure	No
C10E7	Consumer products additives	Level 2	Surfactants and antiseptics	Probable structure	No
C10E8	Consumer products additives	Level 2	Surfactants and antiseptics	Probable structure	No
C10E9	Consumer products additives	Level 2	Surfactants and antiseptics	Probable structure	No
C11E10	Consumer products additives	Level 2	Surfactants and antiseptics	Probable structure	No
C11E11	Consumer products additives	Level 2	Surfactants and antiseptics	Probable structure	No
C11E12	Consumer products additives	Level 2	Surfactants and antiseptics	Probable structure	No
C11E13	Consumer products additives	Level 2	Surfactants and antiseptics	Probable structure	No
C11E14	Consumer products additives	Level 2	Surfactants and antiseptics	Probable structure	No
C11E15	Consumer products additives	Level 2	Surfactants and antiseptics	Probable structure	No
C11E4	Consumer products additives	Level 2	Surfactants and antiseptics	Probable structure	No
C11E5	Consumer products additives	Level 2	Surfactants and antiseptics	Probable structure	No
C11E5	Consumer products additives	Level 3	Surfactants and antiseptics	Tentative candidate	No
C11E6	Consumer products additives	Level 2	Surfactants and antiseptics	Probable structure	No
C11E7	Consumer products additives	Level 2	Surfactants and antiseptics	Probable structure	No
C11E8	Consumer products additives	Level 2	Surfactants and antiseptics	Probable structure	No
C11E9	Consumer products additives	Level 2	Surfactants and antiseptics	Probable structure	No
C12E10	Consumer products additives	Level 2	Surfactants and antiseptics	Probable structure	No
C12E11	Consumer products additives	Level 2	Surfactants and antiseptics	Probable structure	No
C12E12	Consumer products additives	Level 2	Surfactants and antiseptics	Probable structure	No
C12E13	Consumer products additives	Level 2	Surfactants and antiseptics	Probable structure	No
C12E14	Consumer products additives	Level 2	Surfactants and antiseptics	Probable structure	No
C12E15	Consumer products additives	Level 2	Surfactants and antiseptics	Probable structure	No
C12E3	Consumer products additives	Level 2	Surfactants and antiseptics	Probable structure	No
C12E4	Consumer products additives	Level 2	Surfactants and antiseptics	Probable structure	No
C12E4	Consumer products additives	Level 3	Surfactants and antiseptics	Tentative candidate	No
C12E5	Consumer products additives	Level 2	Surfactants and antiseptics	Probable structure	No
C12E6	Consumer products additives	Level 2	Surfactants and antiseptics	Probable structure	No
C12E7	Consumer products additives	Level 2	Surfactants and antiseptics	Probable structure	No
C12E8	Consumer products additives	Level 2	Surfactants and antiseptics	Probable structure	No
C12E9	Consumer products additives	Level 2	Surfactants and antiseptics	Probable structure	No
C13E10	Consumer products additives	Level 2	Surfactants and antiseptics	Probable structure	No
C13E11	Consumer products additives	Level 2	Surfactants and antiseptics	Probable structure	No
C13E12	Consumer products additives	Level 2	Surfactants and antiseptics	Probable structure	No
C13E13	Consumer products additives	Level 2	Surfactants and antiseptics	Probable structure	No
C13E14	Consumer products additives	Level 2	Surfactants and antiseptics	Probable structure	No
C13E15	Consumer products additives	Level 2	Surfactants and antiseptics	Probable structure	No
C13E3	Consumer products additives	Level 2	Surfactants and antiseptics	Probable structure	No
C13E4	Consumer products additives	Level 3	Surfactants and antiseptics	Tentative candidate	No
C13E4	Consumer products additives	Level 2	Surfactants and antiseptics	Probable structure	No
C13E5	Consumer products additives	Level 2	Surfactants and antiseptics	Probable structure	No
C13E6	Consumer products additives	Level 2	Surfactants and antiseptics	Probable structure	No
C13E7	Consumer products additives	Level 2	Surfactants and antiseptics	Probable structure	No
C13E8	Consumer products additives	Level 2	Surfactants and antiseptics	Probable structure	No
C13E9	Consumer products additives	Level 2	Surfactants and antiseptics	Probable structure	No
C14E10	Consumer products additives	Level 2	Surfactants and antiseptics	Probable structure	No
C14E11	Consumer products additives	Level 2	Surfactants and antiseptics	Probable structure	No
C14E12	Consumer products additives	Level 2	Surfactants and antiseptics	Probable structure	No
C14E13	Consumer products additives	Level 2	Surfactants and antiseptics	Probable structure	No
C14E14	Consumer products additives	Level 2	Surfactants and antiseptics	Probable structure	No
C14E15	Consumer products additives	Level 2	Surfactants and antiseptics	Probable structure	No
C14E4	Consumer products additives	Level 2	Surfactants and antiseptics	Probable structure	No
C14E5	Consumer products additives	Level 2	Surfactants and antiseptics	Probable structure	No
C14E6	Consumer products additives	Level 2	Surfactants and antiseptics	Probable structure	No
C14E7	Consumer products additives	Level 2	Surfactants and antiseptics	Probable structure	No
C14E8	Consumer products additives	Level 2	Surfactants and antiseptics	Probable structure	No
C14E9	Consumer products additives	Level 2	Surfactants and antiseptics	Probable structure	No
C15E10	Consumer products additives	Level 2	Surfactants and antiseptics	Probable structure	No
C15E11	Consumer products additives	Level 2	Surfactants and antiseptics	Probable structure	No
C15E12	Consumer products additives	Level 2	Surfactants and antiseptics	Probable structure	No
C15E13	Consumer products additives	Level 2	Surfactants and antiseptics	Probable structure	No
C15E14	Consumer products additives	Level 2	Surfactants and antiseptics	Probable structure	No
C15E15	Consumer products additives	Level 2	Surfactants and antiseptics	Probable structure	No
C15E4	Consumer products additives	Level 2	Surfactants and antiseptics	Probable structure	No
C15E5	Consumer products additives	Level 2	Surfactants and antiseptics	Probable structure	No
C15E6	Consumer products additives	Level 2	Surfactants and antiseptics	Probable structure	No
C15E8	Consumer products additives	Level 2	Surfactants and antiseptics	Probable structure	No
C15E9	Consumer products additives	Level 2	Surfactants and antiseptics	Probable structure	No
C16E9	Consumer products additives	Level 3	Surfactants and antiseptics	Tentative candidate	No
C18E10	Consumer products additives	Level 2	Surfactants and antiseptics	Probable structure	No
C18E11	Consumer products additives	Level 2	Surfactants and antiseptics	Probable structure	No
C18E12	Consumer products additives	Level 2	Surfactants and antiseptics	Probable structure	No
C18E13	Consumer products additives	Level 2	Surfactants and antiseptics	Probable structure	No
C18E8	Consumer products additives	Level 2	Surfactants and antiseptics	Probable structure	No
C6E10	Consumer products additives	Level 2	Surfactants and antiseptics	Probable structure	No
C6E11	Consumer products additives	Level 2	Surfactants and antiseptics	Probable structure	No
C6E7	Consumer products additives	Level 2	Surfactants and antiseptics	Probable structure	No
C6E8	Consumer products additives	Level 2	Surfactants and antiseptics	Probable structure	No
C6E9	Consumer products additives	Level 2	Surfactants and antiseptics	Probable structure	No
C8E10	Consumer products additives	Level 2	Surfactants and antiseptics	Probable structure	No
C8E11	Consumer products additives	Level 3	Surfactants and antiseptics	Tentative candidate	No
C8E12	Consumer products additives	Level 2	Surfactants and antiseptics	Probable structure	No
C8E13	Consumer products additives	Level 2	Surfactants and antiseptics	Probable structure	No
C8E15	Consumer products additives	Level 2	Surfactants and antiseptics	Probable structure	No
C8E5	Consumer products additives	Level 2	Surfactants and antiseptics	Probable structure	No
C8E6	Consumer products additives	Level 2	Surfactants and antiseptics	Probable structure	No
C8E7	Consumer products additives	Level 2	Surfactants and antiseptics	Probable structure	No
C8E8	Consumer products additives	Level 2	Surfactants and antiseptics	Probable structure	No
C8E9	Consumer products additives	Level 2	Surfactants and antiseptics	Probable structure	No
C9E6	Consumer products additives	Level 2	Surfactants and antiseptics	Probable structure	No
C9E9	Consumer products additives	Level 2	Surfactants and antiseptics	Probable structure	No
Candesartan	Pharmaceuticals	Level 2	Cardiovascular system	Probable structure	No
Cantharidin	Natural products and metabolites	Level 2	Plant metabolites	Probable structure	No
Caprolactam	Consumer products additives	Level 2	Polymers and polymer additives	Probable structure	No
CAPRYLAMIDOPROPYL BETAINE	Consumer products additives	Level 3	Personal care products and food additives	Tentative candidate	No
Carbamazepine	Pharmaceuticals	Level 2	Nervous system	Probable structure	No
Carbamazepine 10,11-epoxide	Pharmaceuticals	Level 2	Nervous system	Probable structure	Yes
Carbendazim	Pesticides	Level 2	Fungicides	Probable structure	No
Cefalexin	Pharmaceuticals	Level 2	Antiifectives for systemic use	Probable structure	No
Cetirizine	Pharmaceuticals	Level 2	Respiratory system	Probable structure	No
Cetrimonium	Consumer products additives	Level 3	Personal care products and food additives	Tentative candidate	No
chenodeoxycholic acid	Natural products and metabolites	Level 3	Other metabolites	Tentative candidate	No
Chlorthalidone	Pharmaceuticals	Level 2	Cardiovascular system	Probable structure	No
Choline	Natural products and metabolites	Level 2	Other metabolites	Probable structure	No
Ciprofloxacin	Pharmaceuticals	Level 2	Antiifectives for systemic use	Probable structure	No
cis-7-Hexadecenoic acid	Natural products and metabolites	Level 3	Lipids	Tentative candidate	No
Citral	Natural products and metabolites	Level 2	Plant metabolites	Probable structure	No
Citric acid	Natural products and metabolites	Level 2	Other metabolites	Probable structure	No
Citroflex 2	Consumer products additives	Level 2	Personal care products and food additives	Probable structure	No
Citroflex A-4	Consumer products additives	Level 2	Personal care products and food additives	Probable structure	No
Clarithromycin	Pharmaceuticals	Level 2	Antiifectives for systemic use	Probable structure	No
Clindamycin	Pharmaceuticals	Level 2	Antiifectives for systemic use	Probable structure	No
Clindamycin sulfoxide	Pharmaceuticals	Level 2	Antiifectives for systemic use	Probable structure	Yes
Clindamycin_TP439	Pharmaceuticals	Level 2	Antiifectives for systemic use	Probable structure	Yes
Clopidogrel carboxylic acid	Pharmaceuticals	Level 2	Blood and blood forming organs	Probable structure	Yes
Clozapine	Pharmaceuticals	Level 2	Nervous system	Probable structure	No
Cocaine	Recreational drugs	Level 2	Opioids	Probable structure	No
Codeine	Pharmaceuticals	Level 2	Nervous system	Probable structure	No
Corchorifatty acid F	Natural products and metabolites	Level 2	Lipids	Probable structure	No
Cotinine	Recreational drugs	Level 2	Tobacco products and cannabinoids	Probable structure	Yes
Creatine	Natural products and metabolites	Level 2	Other metabolites	Probable structure	No
Crotonoside	Natural products and metabolites	Level 2	Nucleobases and nucleotides	Probable structure	No
Cyclo(phenylalanyl-prolyl)	Natural products and metabolites	Level 2	Amino acids and peptides	Probable structure	No
Cyclohexyl phenyl ketone	Consumer products additives	Level 2	Intermediates and reagents	Probable structure	No
Cytarabine	Pharmaceuticals	Level 3	Antineoplastic and immunodulating agents	Tentative candidate	No
Cytidine-3'-monophosphate	Natural products and metabolites	Level 2	Nucleobases and nucleotides	Probable structure	No
Cytosine	Natural products and metabolites	Level 2	Nucleobases and nucleotides	Probable structure	No
D-(+)-Camphor	Consumer products additives	Level 2	Personal care products and food additives	Probable structure	No
D-(+)-Glucose	Natural products and metabolites	Level 2	Carbohydrates	Probable structure	No
D-(+)-Proline	Natural products and metabolites	Level 2	Amino acids and peptides	Probable structure	No
Daidzein	Natural products and metabolites	Level 3	Plant metabolites	Tentative candidate	No
DAMP	Natural products and metabolites	Level 2	Nucleobases and nucleotides	Probable structure	No
Deacetyl atorvastatin lactone	Pharmaceuticals	Level 2	Cardiovascular system	Probable structure	Yes
Deacetyl hydroxyatorvastatin lactone	Pharmaceuticals	Level 2	Cardiovascular system	Probable structure	Yes
Deacetyl hydroxyrosuvastatin lactone	Pharmaceuticals	Level 2	Cardiovascular system	Probable structure	Yes
Deacetyl rosuvastatin lactone	Pharmaceuticals	Level 2	Cardiovascular system	Probable structure	Yes
Decamidopropyl betaine	Consumer products additives	Level 2	Personal care products and food additives	Probable structure	No
Decanamide	Consumer products additives	Level 2	Surfactants and antiseptics	Probable structure	No
Decyl diethanolamide	Consumer products additives	Level 2	Personal care products and food additives	Probable structure	No
Decyl ethanolamide	Consumer products additives	Level 2	Personal care products and food additives	Probable structure	No
Decyldimethylamine Oxide	Consumer products additives	Level 2	Personal care products and food additives	Probable structure	No
DEET	Consumer products additives	Level 2	Personal care products and food additives	Probable structure	No
Demethyldesacetyldiltiazem	Pharmaceuticals	Level 2	Cardiovascular system	Probable structure	Yes
Demethyldiltiazem	Pharmaceuticals	Level 2	Cardiovascular system	Probable structure	Yes
Denatonium	Consumer products additives	Level 2	Personal care products and food additives	Probable structure	No
Deoxycholic Acid	Natural products and metabolites	Level 2	Other metabolites	Probable structure	No
Desacetyl diltiazem	Pharmaceuticals	Level 2	Cardiovascular system	Probable structure	Yes
Desethylacebutolol	Pharmaceuticals	Level 2	Cardiovascular system	Probable structure	Yes
Desethylhydroxyatrazine	Pesticides	Level 2	Herbicides	Probable structure	Yes
Desmethyl Metoprolol acid	Pharmaceuticals	Level 2	Cardiovascular system	Probable structure	Yes
Desmethylcitalopram	Pharmaceuticals	Level 2	Nervous system	Probable structure	Yes
Dextrorphan	Pharmaceuticals	Level 2	Respiratory system	Probable structure	No
Diacetalol	Pharmaceuticals	Level 2	Cardiovascular system	Probable structure	No
Dibenzenesulfonic acid	Consumer products additives	Level 2	Surfactants and antiseptics	Probable structure	No
Dibutyl phthalate	Consumer products additives	Level 2	Polymers and polymer additives	Probable structure	No
Diclofenac	Pharmaceuticals	Level 2	Musculo-skeletal system	Probable structure	No
Dicyclohexylamine	Consumer products additives	Level 2	Surfactants and antiseptics	Probable structure	No
Didecyldimethylammonium	Consumer products additives	Level 2	Surfactants and antiseptics	Probable structure	No
Didemethyldeacetyldiltiazem	Pharmaceuticals	Level 2	Cardiovascular system	Probable structure	Yes
Didemethyldiltiazem	Pharmaceuticals	Level 2	Cardiovascular system	Probable structure	Yes
Didemthyl deacetyl rosuvastatin lactone	Pharmaceuticals	Level 2	Cardiovascular system	Probable structure	Yes
Diethanolamine	Consumer products additives	Level 2	Personal care products and food additives	Probable structure	No
Diethyl phthalate	Consumer products additives	Level 2	Polymers and polymer additives	Probable structure	No
Diheptyl phthalate	Consumer products additives	Level 3	Polymers and polymer additives	Tentative candidate	No
Dihydroxyirbesartan	Pharmaceuticals	Level 2	Cardiovascular system	Probable structure	Yes
Diisobutyl adipate	Consumer products additives	Level 2	Personal care products and food additives	Probable structure	No
Diltiazem	Pharmaceuticals	Level 2	Cardiovascular system	Probable structure	No
Dimetridazole	Pharmaceuticals	Level 2	Antiifectives for systemic use	Probable structure	No
Diphenamid	Pesticides	Level 2	Herbicides	Probable structure	No
Diphenhydramine	Pharmaceuticals	Level 2	Respiratory system	Probable structure	No
Diphenylphosphate	Consumer products additives	Level 2	Polymers and polymer additives	Probable structure	No
Dipropylene glycol	Consumer products additives	Level 3	Polymers and polymer additives	Tentative candidate	No
Dipropylene glycol dimethyl ether	Consumer products additives	Level 2	Surfactants and antiseptics	Probable structure	No
Diuron	Pesticides	Level 2	Herbicides	Probable structure	No
Diuron	Pesticides	Level 2	Herbicides	Probable structure	No
DL-2-(acetylamino)-3-phenylpropanoic acid	Natural products and metabolites	Level 2	Amino acids and peptides	Probable structure	No
DL-Arginine	Natural products and metabolites	Level 2	Amino acids and peptides	Probable structure	No
DL-Carnitine	Natural products and metabolites	Level 2	Other metabolites	Probable structure	No
DL-Tryptophan	Natural products and metabolites	Level 2	Amino acids and peptides	Probable structure	No
DL-?-Aminocaprylic acid	Natural products and metabolites	Level 2	Amino acids and peptides	Probable structure	No
Docosahexaenoic Acid	Natural products and metabolites	Level 2	Lipids	Probable structure	No
Docosahexaenoic acid ethyl ester	Natural products and metabolites	Level 2	Lipids	Probable structure	No
Docosahexanoic acid	Natural products and metabolites	Level 2	Lipids	Probable structure	No
Dodecanedioic acid	Natural products and metabolites	Level 2	Lipids	Probable structure	No
Dodecyl ethanolamide	Consumer products additives	Level 2	Personal care products and food additives	Probable structure	No
Dodecyl sulfate	Consumer products additives	Level 2	Surfactants and antiseptics	Probable structure	No
D-Panthenol	Pharmaceuticals	Level 2	Alimentary tract and metabolism	Probable structure	No
Ecgonine methyl ester	Recreational drugs	Level 3	Opioids	Tentative candidate	Yes
Enterodiol	Consumer products additives	Level 3	Personal care products and food additives	Tentative candidate	Yes
Enterolactone	Natural products and metabolites	Level 2	Plant metabolites	Probable structure	No
Ergosterol peroxide	Natural products and metabolites	Level 3	Hormones	Tentative candidate	No
Erucamide	Consumer products additives	Level 2	Polymers and polymer additives	Probable structure	No
Escitalopram	Pharmaceuticals	Level 2	Nervous system	Probable structure	No
Ethyl palmitoleate	Natural products and metabolites	Level 2	Lipids	Probable structure	No
Ethyl-2-amino-1-cyclohexene-1-carboxylate	Natural products and metabolites	Level 3	Amino acids and peptides	Tentative candidate	No
Fenofibric acid	Pharmaceuticals	Level 2	Cardiovascular system	Probable structure	Yes
Ferulic acid	Consumer products additives	Level 2	Polymers and polymer additives	Probable structure	No
Fexofenadine	Pharmaceuticals	Level 2	Respiratory system	Probable structure	No
Flecainide	Pharmaceuticals	Level 2	Cardiovascular system	Probable structure	No
Fluconazole	Pharmaceuticals	Level 2	Dermatologicals	Probable structure	No
Fluoxetine	Pharmaceuticals	Level 2	Nervous system	Probable structure	No
FPH	Natural products and metabolites	Level 3	Other metabolites	Tentative candidate	No
Furosemide	Pharmaceuticals	Level 2	Cardiovascular system	Probable structure	No
Gabapentin	Pharmaceuticals	Level 2	Nervous system	Probable structure	No
Galaxolidone	Consumer products additives	Level 3	Personal care products and food additives	Tentative candidate	Yes
gamma-Glutamylleucine	Natural products and metabolites	Level 2	Amino acids and peptides	Probable structure	No
Genistein	Natural products and metabolites	Level 3	Plant metabolites	Tentative candidate	No
Gentisic acid	Pharmaceuticals	Level 2	Nervous system	Probable structure	Yes
Gibberellic acid	Natural products and metabolites	Level 2	Other metabolites	Probable structure	No
Gliclazide	Pharmaceuticals	Level 2	Alimentary tract and metabolism	Probable structure	No
GLK	Natural products and metabolites	Level 2	Amino acids and peptides	Probable structure	No
Glu-Thr	Natural products and metabolites	Level 2	Amino acids and peptids	Probable structure	No
Glu-Val-Phe	Natural products and metabolites	Level 2	Amino acids and peptides	Probable structure	No
Glycochenodeoxycholic acid	Natural products and metabolites	Level 2	Other metabolites	Probable structure	No
glycocholic acid	Natural products and metabolites	Level 2	Other metabolites	Probable structure	No
Glycodeoxycholic acid	Natural products and metabolites	Level 2	Other metabolites	Probable structure	No
glycoursodeoxycholic acid	Natural products and metabolites	Level 2	Other metabolites	Probable structure	No
Glycyl-L-leucine	Natural products and metabolites	Level 2	Amino acids and peptides	Probable structure	No
Gramine	Natural products and metabolites	Level 3	Other metabolites	Tentative candidate	No
Guaifenesin	Pharmaceuticals	Level 2	Respiratory system	Probable structure	No
Guanine	Natural products and metabolites	Level 2	Nucleobases and nucleotides	Probable structure	No
Guanosine	Natural products and metabolites	Level 2	Nucleobases and nucleotides	Probable structure	No
GUANOSINE 3',5'-CYCLIC MONOPHOSPHATE	Natural products and metabolites	Nucleobases and nucleotides	Nucleobases and nucleotides	Tentative candidate	No
Guanosine monophosphate (GMP)	Natural products and metabolites	Level 2	Nucleobases and nucleotides	Probable structure	No
Heptadecyl diethanolamide	Consumer products additives	Level 2	Personal care products and food additives	Probable structure	No
Hesperetin	Consumer products additives	Level 2	Polymers and polymer additives	Probable structure	No
Hesperetin	Natural products and metabolites	Level 3	Other metabolites	Tentative candidate	No
Hesperidin	Natural products and metabolites	Level 2	Plant metabolites	Probable structure	No
Hexadecamidopropyl betaine	Consumer products additives	Level 2	Personal care products and food additives	Probable structure	No
Hexadecanamide	Consumer products additives	Level 2	Polymers and polymer additives	Probable structure	No
Hexadecyldimethylamine Oxide	Consumer products additives	Level 2	Personal care products and food additives	Probable structure	No
Hexamethylquercetagetin	Natural products and metabolites	Level 2	Plant metabolites	Probable structure	No
Hexamidopropyl betaine	Consumer products additives	Level 2	Personal care products and food additives	Probable structure	No
Hexanoylcarnitine	Natural products and metabolites	Level 2	Other metabolites	Probable structure	No
Hexyl 4-methylbenzenesulfonate	Consumer products additives	Level 2	Surfactants and antiseptics	Probable structure	No
Hexyl diethanolamide	Consumer products additives	Level 2	Personal care products and food additives	Probable structure	No
Hippuric acid	Natural products and metabolites	Level 2	Amino acids and peptides	Probable structure	No
Histamine	Natural products and metabolites	Level 2	Other metabolites	Probable structure	No
HO-dPEG8-OH	Consumer products additives	Level 2	Polymers and polymer additives	Probable structure	No
HOMOVANILLIC ACID SULFATE	Natural products and metabolites	Level 2	Other metabolites	Probable structure	No
Hydrochlorothiazide	Pharmaceuticals	Level 2	Cardiovascular system	Probable structure	No
HYDROQUINONE	Pharmaceuticals	Level 2	Dermatologicals	Probable structure	No
Hydroxy Atorvastatin	Pharmaceuticals	Level 2	Cardiovascular system	Probable structure	Yes
Hydroxy Atorvastatin lactone	Pharmaceuticals	Level 2	Cardiovascular system	Probable structure	Yes
Hydroxyirbesartan	Pharmaceuticals	Level 2	Cardiovascular system	Probable structure	Yes
Hydroxymetoprolol	Pharmaceuticals	Level 2	Cardiovascular system	Probable structure	Yes
Hydroxypropafenone	Pharmaceuticals	Level 2	Cardiovascular system	Probable structure	Yes
Hypoxanthine	Pharmaceuticals	Level 2	Nervous system	Probable structure	Yes
Hypoxanthine	Pharmaceuticals	Level 2	Nervous system	Probable structure	Yes
Ibuprofen	Pharmaceuticals	Level 2	Musculo-skeletal system	Probable structure	No
Ibuprofen metabolite B	Pharmaceuticals	Level 2	Musculo-skeletal system	Probable structure	Yes
Icaridin	Consumer products additives	Level 2	Personal care products and food additives	Probable structure	No
ILK	Natural products and metabolites	Level 2	Nucleobases and nucleotides	Probable structure	No
Indole-3-acetic acid	Natural products and metabolites	Level 2	Other metabolites	Probable structure	No
Indole-3-aldehyde	Natural products and metabolites	Level 2	Amino acids and peptides	Probable structure	No
INDOLE-3-CARBOXYLIC ACID	Natural products and metabolites	Level 2	Other metabolites	Probable structure	No
INDOLEPROPIONIC ACID	Natural products and metabolites	Level 2	Other metabolites	Probable structure	No
Indoline	Consumer products additives	Level 3	Intermediates and reagents	Tentative candidate	No
Irbesartan	Pharmaceuticals	Level 2	Cardiovascular system	Probable structure	No
Irbesartan_TP473	Pharmaceuticals	Level 2	Cardiovascular system	Probable structure	Yes
Irbesrtan_TP387	Pharmaceuticals	Level 2	Cardiovascular system	Probable structure	Yes
Irbesrtan_TP443	Pharmaceuticals	Level 2	Cardiovascular system	Probable structure	Yes
iso deoxycholic acid	Natural products and metabolites	Level 2	Other metabolites	Probable structure	No
Isoleucine	Natural products and metabolites	Level 2	Amino acids and peptides	Probable structure	No
Isoleucylisoleucine	Natural products and metabolites	Level 2	Amino acids and peptids	Probable structure	No
Isouron	Pesticides	Level 2	Herbicides	Probable structure	No
Jasmonic acid	Natural products and metabolites	Level 3	Plant metabolites	Tentative candidate	No
Ketamine	Pharmaceuticals	Level 2	Nervous system	Probable structure	No
Ketoprofen	Pharmaceuticals	Level 2	Musculo-skeletal system	Probable structure	No
Kynurenic acid	Natural products and metabolites	Level 2	Amino acids and peptides	Probable structure	No
L-(-)-Methionine	Natural products and metabolites	Level 2	Amino acids and peptides	Probable structure	No
L-(+)-Citrulline	Natural products and metabolites	Level 2	Amino acids and peptides	Probable structure	No
Labetalol	Pharmaceuticals	Level 2	Cardiovascular system	Probable structure	No
Lacosamide	Pharmaceuticals	Level 2	Nervous system	Probable structure	No
LACTULOSE	Pharmaceuticals	Level 2	Alimentary tract and metabolism	Probable structure	No
Lamotrigine	Pharmaceuticals	Level 3	Nervous system	Tentative candidate	No
Lansoprazole	Pharmaceuticals	Level 3	Alimentary tract and metabolism	Tentative candidate	No
L-Ascorbic acid 2-sulfate	Pharmaceuticals	Level 2	Alimentary tract and metabolism	Probable structure	Yes
Lauramidopropyl betaine	Consumer products additives	Level 2	Personal care products and food additives	Probable structure	No
LAURETH-2 SULFATE	Consumer products additives	Level 3	Personal care products and food additives	Tentative candidate	No
Lauric acid	Natural products and metabolites	Level 2	Lipids	Probable structure	No
Lauric isopropanolamide	Consumer products additives	Level 2	Personal care products and food additives	Probable structure	No
Laurolactam	Consumer products additives	Level 2	Polymers and polymer additives	Probable structure	No
Lauryl diethanolamide	Consumer products additives	Level 2	Personal care products and food additives	Probable structure	No
laurylbetaine	Consumer products additives	Level 3	Personal care products and food additives	Tentative candidate	No
Lauryldiethanolamine	Consumer products additives	Level 2	Personal care products and food additives	Probable structure	No
Lauryldimethylamine Oxide	Consumer products additives	Level 2	Personal care products and food additives	Probable structure	No
Leucyl-Alanine	Natural products and metabolites	Level 2	Amino acids and peptides	Probable structure	No
Leucylproline	Natural products and metabolites	Level 2	Amino acids and peptides	Probable structure	No
Levetiracetam	Pharmaceuticals	Level 2	Nervous system	Probable structure	No
L-Glutamic acid	Natural products and metabolites	Level 2	Amino acids and peptides	Probable structure	No
L-Histidine	Natural products and metabolites	Level 2	Amino acids and peptides	Probable structure	No
Lidocaine	Pharmaceuticals	Level 2	Nervous system	Probable structure	No
Linoleic acid	Natural products and metabolites	Level 2	Lipids	Probable structure	No
Linoleic acid	Natural products and metabolites	Level 3	Lipids	Tentative candidate	No
L-Isoleucine	Natural products and metabolites	Level 2	Amino acids and peptides	Probable structure	No
Lithocholic Acid	Natural products and metabolites	Level 3	Other metabolites	Tentative candidate	No
L-Methionine sulfoxide	Natural products and metabolites	Level 2	Amino acids and peptides	Probable structure	No
Loliolide	Natural products and metabolites	Level 2	Plant metabolites	Probable structure	No
Losartan	Pharmaceuticals	Level 2	Cardiovascular system	Probable structure	No
LPH	Natural products and metabolites	Level 3	Other metabolites	Tentative candidate	No
L-Phenylalanine	Natural products and metabolites	Level 2	Amino acids and peptides	Probable structure	No
L-Tyrosine	Natural products and metabolites	Level 2	Amino acids and peptides	Probable structure	No
MDMA Methylene homolog	Recreational drugs	Level 3	Amphetamines	Tentative candidate	No
Meclofenamic acid	Pharmaceuticals	Level 2	Musculo-skeletal system	Probable structure	No
Melamine	Consumer products additives	Level 2	Polymers and polymer additives	Probable structure	No
Mesalamine	Pharmaceuticals	Level 3	Alimentary tract and metabolism	Tentative candidate	No
Metformin	Pharmaceuticals	Level 2	Alimentary tract and metabolism	Probable structure	No
Methadone	Pharmaceuticals	Level 2	Nervous system	Probable structure	No
Methamphetamine	Recreational drugs	Level 2	Amphetamines	Probable structure	No
Methocarbamol	Pharmaceuticals	Level 2	Musculo-skeletal system	Probable structure	No
methyl 2-[(4aR,5R,6R,7S,8aR)-8a-ethenyl-5,7-dihydroxy-4-methylidene-3-oxo-octahydro-1H-2-benzopyran-6-yl]prop-2-enoate	Natural products and metabolites	Level 2	Amino acids and peptides	Probable structure	No
Methyl dihydrojasmonate	Consumer products additives	Level 2	Personal care products and food additives	Probable structure	No
Metolachlor	Pesticides	Level 2	Herbicides	Probable structure	No
Metoprolol	Pharmaceuticals	Level 2	Cardiovascular system	Probable structure	No
Metoprolol acid	Pharmaceuticals	Level 2	Cardiovascular system	Probable structure	Yes
Metoprolol Acid methyl Ester	Pharmaceuticals	Level 2	Cardiovascular system	Probable structure	Yes
Minoxidil	Pharmaceuticals	Level 2	Dermatologicals	Probable structure	No
Monobenzyl phthalate	Consumer products additives	Level 2	Polymers and polymer additives	Probable structure	No
Mycophenolic acid	Pharmaceuticals	Level 2	Antineoplastic and immunodulating agents	Probable structure	No
Mycophenolic acid	Pharmaceuticals	Level 2	Antineoplastic and immunodulating agents	Probable structure	No
Myristamidopropyl betaine	Consumer products additives	Level 2	Personal care products and food additives	Probable structure	No
Myristic acid	Natural products and metabolites	Level 3	Lipids	Tentative candidate	No
Myristoyl Ethanolamide	Consumer products additives	Level 2	Personal care products and food additives	Probable structure	No
Myristyl sulfate	Consumer products additives	Level 2	Surfactants and antiseptics	Probable structure	No
N-(2,6-Dimethylphenyl)-N-(methoxyacetyl) alanine	Natural products and metabolites	Level 2	Amino acids and peptides	Probable structure	No
N-(2-hydroxyphenyl)acetamide	Natural products and metabolites	Level 2	Other metabolites	Probable structure	No
N-(5-acetamidopentyl)acetamide	Natural products and metabolites	Level 3	Other metabolites	Tentative candidate	No
N,N'-Dicyclohexylurea	Consumer products additives	Level 2	Polymers and polymer additives	Probable structure	No
N,N-Diethylethanolamine	Consumer products additives	Level 2	Personal care products and food additives	Probable structure	No
N,N-Dimethyldecylamine N-oxide	Consumer products additives	Level 2	Personal care products and food additives	Probable structure	No
N,N-Dimethyldodecylamine N-oxide	Consumer products additives	Level 2	Personal care products and food additives	Probable structure	No
N,N'-Diphenylguanidine	Consumer products additives	Level 2	Polymers and polymer additives	Probable structure	No
N-[3-(Dimethylamino)propyl]dodecanamide	Consumer products additives	Level 2	Polymers and polymer additives	Probable structure	No
N3,N4-Dimethyl-L-arginine	Natural products and metabolites	Level 2	Amino acids and peptides	Probable structure	No
N4-Acetylsulfamethoxazole	Pharmaceuticals	Level 2	Antiifectives for systemic use	Probable structure	Yes
N6,N6,N6-Trimethyl-L-lysine	Natural products and metabolites	Level 2	Amino acids and peptides	Probable structure	No
N6-Threonylcarbamoyladenosine	Natural products and metabolites	Level 3	Nucleobases and nucleotides	Tentative candidate	No
N8-Acetylspermidine	Natural products and metabolites	Level 2	Other metabolites	Probable structure	No
N-Acetylhistamine	Natural products and metabolites	Level 2	Other metabolites	Probable structure	No
N-Acetyl-L-methionine	Natural products and metabolites	Level 2	Amino acids and peptids	Probable structure	No
N-ACETYL-L-PHENYLALANINE	Natural products and metabolites	Level 3	Amino acids and peptids	Tentative candidate	No
N-Acetylputrescine	Natural products and metabolites	Level 2	Other metabolites	Probable structure	No
Nadolol	Pharmaceuticals	Level 2	Cardiovascular system	Probable structure	No
Naloxone	Pharmaceuticals	Level 2	Nervous system	Probable structure	No
N-ALPHA-ACETYL-LYSINE	Natural products and metabolites	Level 2	Amino acids and peptides	Probable structure	No
Naringin	Natural products and metabolites	Level 2	Plant metabolites	Probable structure	No
N-Benzylformamide	Natural products and metabolites	Level 3	Other metabolites	Tentative candidate	No
N-Butylbenzenesulfonamide	Consumer products additives	Level 2	Surfactants and antiseptics	Probable structure	No
N-desmethylclindamycin	Pharmaceuticals	Level 2	Antiifectives for systemic use	Probable structure	Yes
N-desmethylclindamycin sulfoxide	Pharmaceuticals	Level 2	Antiifectives for systemic use	Probable structure	Yes
N-Desmethylvenlafaxine	Pharmaceuticals	Level 2	Nervous system	Probable structure	Yes
N-Dodecanoyl-N-methylglycine	Natural products and metabolites	Level 3	Lipids	Tentative candidate	No
Nicotinic acid	Pharmaceuticals	Level 2	Alimentary tract and metabolism	Probable structure	No
Nifedipine	Pharmaceuticals	Level 2	Cardiovascular system	Probable structure	No
N-lauroylethanolamine	Consumer products additives	Level 2	Personal care products and food additives	Probable structure	No
N-Methylhistamine	Natural products and metabolites	Level 2	Other metabolites	Probable structure	No
N-Octyl-2-pyrrolidone	Consumer products additives	Level 2	Surfactants and antiseptics	Probable structure	No
Nonaethylene Glycol	Consumer products additives	Level 2	Polymers and polymer additives	Probable structure	No
Nonamidopropyl betaine	Consumer products additives	Level 2	Personal care products and food additives	Probable structure	No
Nor-9-carboxy-?9-THC	Recreational drugs	Level 2	Tobacco products and cannabinoids	Probable structure	Yes
Norlidocaine	Pharmaceuticals	Level 3	Nervous system	Tentative candidate	No
Noroxycodone	Pharmaceuticals	Level 2	Nervous system	Probable structure	Yes
NP-001445	Natural products and metabolites	Level 2	Lipids	Probable structure	No
NP-001445	Natural products and metabolites	Level 3	Lipids	Tentative candidate	No
NP-001596	Natural products and metabolites	Level 2	Lipids	Probable structure	No
NP-002322	Natural products and metabolites	Level 3	Lipids	Tentative candidate	No
NP-002322	Natural products and metabolites	Level 2	Lipids	Probable structure	No
NP-002854	Natural products and metabolites	Level 3	Other metabolites	Tentative candidate	No
NP-002855	Natural products and metabolites	Level 3	Plant metabolites	Tentative candidate	No
NP-003459	Natural products and metabolites	Level 2	Other metabolites	Probable structure	No
NP-003459	Natural products and metabolites	Level 3	Other metabolites	Tentative candidate	No
NP-004036	Natural products and metabolites	Level 2	Other metabolites	Probable structure	No
NP-004038	Natural products and metabolites	Level 3	Other metabolites	Tentative candidate	No
NP-004713	Natural products and metabolites	Level 2	Plant metabolites	Probable structure	No
NP-004917	Natural products and metabolites	Level 2	Plant metabolites	Probable structure	No
NP-006656	Natural products and metabolites	Level 3	Other metabolites	Tentative candidate	No
NP-007909	Natural products and metabolites	Level 2	Other metabolites	Probable structure	No
NP-007909	Natural products and metabolites	Level 3	Plant metabolites	Tentative candidate	No
NP-008952	Natural products and metabolites	Level 2	Other metabolites	Probable structure	No
NP-008952	Natural products and metabolites	Level 3	Other metabolites	Tentative candidate	No
NP-008993	Natural products and metabolites	Level 2	Lipids	Probable structure	No
NP-008993	Natural products and metabolites	Level 3	Lipids	Tentative candidate	No
NP-011220	Natural products and metabolites	Level 2	Amino acids and peptides	Probable structure	No
NP-011548	Natural products and metabolites	Level 2	Lipids	Probable structure	No
NP-011548	Natural products and metabolites	Level 3	Lipids	Tentative candidate	No
NP-011878	Natural products and metabolites	Level 2	Lipids	Probable structure	No
NP-012017	Natural products and metabolites	Level 2	Lipids	Probable structure	No
NP-012972	Natural products and metabolites	Level 3	Other metabolites	Tentative candidate	No
NP-012972	Natural products and metabolites	Level 2	Other metabolites	Probable structure	No
NP-012972	Natural products and metabolites	Level 2	Plant metabolites	Probable structure	No
NP-012972	Natural products and metabolites	Level 3	Plant metabolites	Tentative candidate	No
NP-013210	Natural products and metabolites	Level 3	Other metabolites	Tentative candidate	No
NP-013210	Natural products and metabolites	Level 2	Plant metabolites	Probable structure	No
NP-013663	Natural products and metabolites	Level 2	Lipids	Probable structure	No
NP-013663	Natural products and metabolites	Level 2	Nucleobases and nucleotides	Probable structure	No
NP-013736	Natural products and metabolites	Level 2	Other metabolites	Probable structure	No
NP-014287	Natural products and metabolites	Level 2	Lipids	Probable structure	No
NP-016455	Natural products and metabolites	Level 2	Amino acids and peptides	Probable structure	No
NP-016455	Natural products and metabolites	Level 2	Plant metabolites	Probable structure	No
NP-017710	Natural products and metabolites	Level 3	Plant metabolites	Tentative candidate	No
NP-018660	Natural products and metabolites	Level 3	Other metabolites	Tentative candidate	No
NP-018660	Natural products and metabolites	Level 2	Other metabolites	Probable structure	No
NP-018661	Natural products and metabolites	Level 2	Amino acids and peptides	Probable structure	No
NP-018716	Natural products and metabolites	Level 2	Lipids	Probable structure	No
NP-019360	Natural products and metabolites	Level 2	Other metabolites	Probable structure	No
NP-019374	Natural products and metabolites	Level 2	Lipids	Probable structure	No
NP-019636	Natural products and metabolites	Level 2	Amino acids and peptides	Probable structure	No
NP-019811	Natural products and metabolites	Level 3	Other metabolites	Tentative candidate	No
NP-019988	Natural products and metabolites	Level 3	Other metabolites	Tentative candidate	No
NP-019992	Natural products and metabolites	Level 3	Other metabolites	Tentative candidate	No
NP-020020	Natural products and metabolites	Level 3	Other metabolites	Tentative candidate	No
NP-020214	Natural products and metabolites	Level 2	Lipids	Probable structure	No
NP-020293	Natural products and metabolites	Level 3	Other metabolites	Tentative candidate	No
NP-020293	Natural products and metabolites	Level 2	Other metabolites	Probable structure	No
NP-021018	Natural products and metabolites	Level 2	Plant metabolites	Probable structure	No
NP-021797	Natural products and metabolites	Level 2	Lipids	Probable structure	No
NP-022301	Natural products and metabolites	Level 3	Plant metabolites	Tentative candidate	No
NPEO	Consumer products additives	Level 2	Surfactants and antiseptics	Probable structure	No
NPEO-03	Consumer products additives	Level 2	Surfactants and antiseptics	Probable structure	No
NPEO-05	Consumer products additives	Level 2	Surfactants and antiseptics	Probable structure	No
NPEO-06	Consumer products additives	Level 2	Surfactants and antiseptics	Probable structure	No
NPEO-07	Consumer products additives	Level 2	Surfactants and antiseptics	Probable structure	No
NPEO-08	Consumer products additives	Level 2	Surfactants and antiseptics	Probable structure	No
NPEO-09	Consumer products additives	Level 2	Surfactants and antiseptics	Probable structure	No
NPEO-10	Consumer products additives	Level 2	Surfactants and antiseptics	Probable structure	No
NPEO-11	Consumer products additives	Level 2	Surfactants and antiseptics	Probable structure	No
NPEO-12	Consumer products additives	Level 2	Surfactants and antiseptics	Probable structure	No
NPEO-13	Consumer products additives	Level 2	Surfactants and antiseptics	Probable structure	No
NPEO-14	Consumer products additives	Level 2	Surfactants and antiseptics	Probable structure	No
NPEO-16	Consumer products additives	Level 2	Surfactants and antiseptics	Probable structure	No
NPEOA-03	Consumer products additives	Level 3	Surfactants and antiseptics	Tentative candidate	Yes
NPEOA-04	Consumer products additives	Level 2	Surfactants and antiseptics	Probable structure	Yes
NPEOA-05	Consumer products additives	Level 2	Surfactants and antiseptics	Probable structure	Yes
NPEOA-06	Consumer products additives	Level 2	Surfactants and antiseptics	Probable structure	Yes
NPEOA-07	Consumer products additives	Level 2	Surfactants and antiseptics	Probable structure	Yes
NPEOA-08	Consumer products additives	Level 2	Surfactants and antiseptics	Probable structure	Yes
NPEOA-09	Consumer products additives	Level 2	Surfactants and antiseptics	Probable structure	Yes
NPEOA-10	Consumer products additives	Level 2	Surfactants and antiseptics	Probable structure	Yes
octadec-9-ynoic acid	Natural products and metabolites	Level 2	Lipids	Probable structure	No
Octadecanamine	Consumer products additives	Level 3	Polymers and polymer additives	Tentative candidate	No
Octadecylamine	Consumer products additives	Level 3	Surfactants and antiseptics	Tentative candidate	No
octafluorocyclopentanone	Consumer products additives	Level 3	Polymers and polymer additives	Tentative candidate	No
OCTANOYLCARNITINE	Natural products and metabolites	Level 3	Other metabolites	Tentative candidate	No
Octyl 4-methylbenzenesulfonate	Consumer products additives	Level 2	Surfactants and antiseptics	Probable structure	No
Octyl diethanolamide	Consumer products additives	Level 2	Personal care products and food additives	Probable structure	No
Octyl ethanolamide	Consumer products additives	Level 2	Personal care products and food additives	Probable structure	No
Octyl hydrogen phthalate	Consumer products additives	Level 3	Polymers and polymer additives	Tentative candidate	No
O-Desmethylvenlafaxine	Pharmaceuticals	Level 2	Nervous system	Probable structure	Yes
Oleamide	Consumer products additives	Level 2	Polymers and polymer additives	Probable structure	No
Oleic Acid	Natural products and metabolites	Level 3	Lipids	Tentative candidate	No
Olmesartan	Pharmaceuticals	Level 2	Cardiovascular system	Probable structure	No
OPEO-08	Consumer products additives	Level 3	Surfactants and antiseptics	Tentative candidate	No
Oxazepam	Pharmaceuticals	Level 2	Nervous system	Probable structure	No
Palmitelaidic acid methyl ester	Natural products and metabolites	Level 2	Lipids	Probable structure	No
Palmitic Acid	Natural products and metabolites	Level 2	Lipids	Probable structure	No
Palmitoleic acid	Natural products and metabolites	Level 2	Lipids	Probable structure	No
Palmitoleic Acid	Natural products and metabolites	Level 3	Lipids	Tentative candidate	No
Palmitoleic Acid	Natural products and metabolites	Level 3	Lipids	Tentative candidate	No
Pantothenic acid	Pharmaceuticals	Level 2	Alimentary tract and metabolism	Probable structure	No
Pantothenic acid	Pharmaceuticals	Level 2	Dermatologicals	Probable structure	No
Paracetamol	Pharmaceuticals	Level 2	Nervous system	Probable structure	No
p-Decylbenzenesulfonic acid	Consumer products additives	Level 2	Surfactants and antiseptics	Probable structure	No
PEG n10	Consumer products additives	Level 2	Polymers and polymer additives	Probable structure	No
PEG n11	Consumer products additives	Level 2	Polymers and polymer additives	Probable structure	No
PEG n12	Consumer products additives	Level 2	Polymers and polymer additives	Probable structure	No
PEG n13	Consumer products additives	Level 2	Polymers and polymer additives	Probable structure	No
PEG n15	Consumer products additives	Level 2	Polymers and polymer additives	Probable structure	No
PEG n16	Consumer products additives	Level 2	Polymers and polymer additives	Probable structure	No
PEG n5	Consumer products additives	Level 2	Polymers and polymer additives	Probable structure	No
PEG n6	Consumer products additives	Level 2	Polymers and polymer additives	Probable structure	No
PEG n7	Consumer products additives	Level 2	Polymers and polymer additives	Probable structure	No
PEG n8	Consumer products additives	Level 2	Polymers and polymer additives	Probable structure	No
Pentadecanoic acid	Natural products and metabolites	Level 3	Lipids	Tentative candidate	No
Pentaethylene glycol mono(p-nonylphenyl) ether (NPEO-04)	Consumer products additives	Level 2	Surfactants and antiseptics	Probable structure	No
Pentamidopropyl betaine	Consumer products additives	Level 2	Personal care products and food additives	Probable structure	No
Perfluoro-1-butanesulfonic acid (PFBS)	Consumer products additives	Level 2	Polymers and polymer additives	Probable structure	No
Perfluoro-1-octanesulfonic acid (PFOS)	Consumer products additives	Level 2	Polymers and polymer additives	Probable structure	No
Perfluorohexanoic acid	Consumer products additives	Level 2	Polymers and polymer additives	Probable structure	No
Perfluorooctanoic acid (PFOA)	Consumer products additives	Level 2	Polymers and polymer additives	Probable structure	No
Perindopril	Pharmaceuticals	Level 2	Cardiovascular system	Probable structure	No
Pestalotin	Natural products and metabolites	Level 3	Other metabolites	Tentative candidate	No
Phenethylamine	Recreational drugs	Level 3	Amphetamines	Tentative candidate	No
Phenmetrazine	Recreational drugs	Level 3	Amphetamines	Tentative candidate	No
Phenyl 1-pentadecanesulfonate	Consumer products additives	Level 2	Surfactants and antiseptics	Probable structure	No
Phloroglucinol	Pharmaceuticals	Level 3	Alimentary tract and metabolism	Tentative candidate	No
Phloroglucinol	Natural products and metabolites	Level 3	Other metabolites	Tentative candidate	No
Phthaldialdehyde	Consumer products additives	Level 2	Intermediates and reagents	Probable structure	No
Pimelic acid	Natural products and metabolites	Level 2	Lipids	Probable structure	No
Piperine	Natural products and metabolites	Level 2	Plant metabolites	Probable structure	No
Poly THF n6	Consumer products additives	Level 2	Surfactants and antiseptics	Probable structure	No
PPG n4	Consumer products additives	Level 3	Polymers and polymer additives	Tentative candidate	No
PPG n7	Consumer products additives	Level 2	Polymers and polymer additives	Probable structure	No
PPG n7	Consumer products additives	Level 3	Polymers and polymer additives	Tentative candidate	No
PPG n8	Consumer products additives	Level 2	Polymers and polymer additives	Probable structure	No
PPG n9	Consumer products additives	Level 2	Polymers and polymer additives	Probable structure	No
Pregabalin	Pharmaceuticals	Level 2	Nervous system	Probable structure	No
Propafenone	Pharmaceuticals	Level 2	Cardiovascular system	Probable structure	No
Propranolol	Pharmaceuticals	Level 2	Cardiovascular system	Probable structure	No
Propylparaben	Consumer products additives	Level 2	Personal care products and food additives	Probable structure	No
Pseudoephedrine	Recreational drugs	Level 2	Amphetamines	Probable structure	No
Pyridoxal	Pharmaceuticals	Level 2	Alimentary tract and metabolism	Probable structure	No
Pyridoxamine	Pharmaceuticals	Level 2	Amino acids and peptides	Probable structure	No
Pyridoxine	Pharmaceuticals	Level 2	Alimentary tract and metabolism	Probable structure	No
Quetiapine	Pharmaceuticals	Level 2	Nervous system	Probable structure	No
Riboflavin	Pharmaceuticals	Level 2	Alimentary tract and metabolism	Probable structure	Yes
Ritalinic acid	Pharmaceuticals	Level 2	Nervous system	Probable structure	Yes
Rosuvastatin	Pharmaceuticals	Level 2	Cardiovascular system	Probable structure	No
Rosuvastatin lactone	Pharmaceuticals	Level 2	Cardiovascular system	Probable structure	Yes
Salicylamide	Pharmaceuticals	Level 2	Nervous system	Probable structure	No
Sedanolide	Natural products and metabolites	Level 2	Plant metabolites	Probable structure	No
Sitagliptin	Pharmaceuticals	Level 2	Alimentary tract and metabolism	Probable structure	No
SLK	Natural products and metabolites	Level 2	Amino acids and peptides	Probable structure	No
Sotalol	Pharmaceuticals	Level 2	Cardiovascular system	Probable structure	No
Spermidine	Natural products and metabolites	Level 2	Other metabolites	Probable structure	No
Stearic acid	Natural products and metabolites	Level 3	Lipids	Tentative candidate	No
Stearoyl ethanolamide	Consumer products additives	Level 2	Personal care products and food additives	Probable structure	No
Stercobilin	Natural products and metabolites	Level 2	Other metabolites	Probable structure	No
Sulfamethoxazole	Pharmaceuticals	Level 2	Antiifectives for systemic use	Probable structure	No
Sulfapyridine	Pharmaceuticals	Level 2	Antiifectives for systemic use	Probable structure	No
Sulfasalazine	Pharmaceuticals	Level 2	Antiifectives for systemic use	Probable structure	No
Tapentadol	Natural products and metabolites	Level 2	Plant metabolites	Probable structure	No
TBEP_TP287	Consumer products additives	Level 2	Polymers and polymer additives	Probable structure	Yes
TBEP_TP301	Consumer products additives	Level 2	Polymers and polymer additives	Probable structure	Yes
TBEP_TP343	Consumer products additives	Level 2	Polymers and polymer additives	Probable structure	Yes
TBEP_TP355	Consumer products additives	Level 2	Polymers and polymer additives	Probable structure	Yes
TBEP_TP387	Consumer products additives	Level 2	Polymers and polymer additives	Probable structure	Yes
Telmisartan	Pharmaceuticals	Level 2	Cardiovascular system	Probable structure	No
Temazepam	Pharmaceuticals	Level 2	Nervous system	Probable structure	No
Tetradecyl diethanolamide	Consumer products additives	Level 2	Personal care products and food additives	Probable structure	No
Tetradecyldimethylamine Oxide	Consumer products additives	Level 2	Personal care products and food additives	Probable structure	No
Tetrahydrocortisone	Natural products and metabolites	Level 2	Hormones	Probable structure	No
tetranor-12(R)-HETE	Natural products and metabolites	Level 2	Lipids	Probable structure	No
Tetranor-12(S)-HETE	Natural products and metabolites	Level 2	Lipids	Probable structure	No
Theophylline	Pharmaceuticals	Level 2	Respiratory system	Probable structure	No
Thiamine	Pharmaceuticals	Level 2	Alimentary tract and metabolism	Probable structure	No
Thymidine	Natural products and metabolites	Level 3	Nucleobases and nucleotides	Tentative candidate	No
Thymine	Natural products and metabolites	Level 2	Nucleobases and nucleotides	Probable structure	No
Topiramate	Pharmaceuticals	Level 2	Nervous system	Probable structure	No
Tramadol	Pharmaceuticals	Level 2	Nervous system	Probable structure	No
Tramadol N-Oxide	Pharmaceuticals	Level 2	Nervous system	Probable structure	Yes
trans,trans-2,4-Heptadienal	Natural products and metabolites	Level 2	Plant metabolites	Probable structure	No
trans-10-Heptadecenoic acid	Natural products and metabolites	Level 3	Lipids	Tentative candidate	No
trans-Zeatin	Natural products and metabolites	Level 2	Nucleobases and nucleotides	Probable structure	No
Tribenzenesulfonic acid	Consumer products additives	Level 3	Intermediates and reagents	Tentative candidate	No
Tributyl phosphate	Consumer products additives	Level 2	Polymers and polymer additives	Probable structure	No
Tridecanedioic acid	Natural products and metabolites	Level 2	Lipids	Probable structure	No
Tridecyl hydrogen sulfate	Consumer products additives	Level 2	Surfactants and antiseptics	Probable structure	No
Tridecylamine	Consumer products additives	Level 3	Surfactants and antiseptics	Tentative candidate	No
Triethanolamine	Consumer products additives	Level 2	Intermediates and reagents	Probable structure	No
Triethyl phosphate	Consumer products additives	Level 2	Polymers and polymer additives	Probable structure	No
Triethylene Glycol Mono(p-nonylphenyl) Ether (NPEO-02)	Consumer products additives	Level 2	Surfactants and antiseptics	Probable structure	No
Triethylene glycol monobutyl ether	Consumer products additives	Level 2	Surfactants and antiseptics	Probable structure	No
Triethylene glycol monomethyl ether	Consumer products additives	Level 2	Surfactants and antiseptics	Probable structure	No
Triisopropanolamine	Consumer products additives	Level 2	Intermediates and reagents	Probable structure	No
Triisopropanolamine cyclic borate	Consumer products additives	Level 3	Intermediates and reagents	Tentative candidate	No
Trimethoprim	Pharmaceuticals	Level 3	Antiifectives for systemic use	Tentative candidate	No
Triphenyl phosphate	Consumer products additives	Level 2	Polymers and polymer additives	Probable structure	No
Tris(1-chloro-2-propyl)phosphate	Consumer products additives	Level 2	Polymers and polymer additives	Probable structure	No
Tris(2-butoxyethyl) phosphate	Consumer products additives	Level 2	Polymers and polymer additives	Probable structure	No
Tris(2-chloroethyl) phosphate	Consumer products additives	Level 2	Polymers and polymer additives	Probable structure	No
Tropinone	Natural products and metabolites	Level 3	Other metabolites	Tentative candidate	No
Tropinone	Natural products and metabolites	Level 3	Plant metabolites	Tentative candidate	No
Undecamidopropyl betaine	Consumer products additives	Level 2	Personal care products and food additives	Probable structure	No
Undecyldimethylamine Oxide	Consumer products additives	Level 2	Personal care products and food additives	Probable structure	No
Uracil	Natural products and metabolites	Level 2	Nucleobases and nucleotides	Probable structure	No
Uric acid	Natural products and metabolites	Level 2	Nucleobases and nucleotides	Probable structure	No
URIDINE	Natural products and metabolites	Level 3	Nucleobases and nucleotides	Tentative candidate	No
Uridine	Natural products and metabolites	Level 2	Nucleobases and nucleotides	Probable structure	No
Uridine	Natural products and metabolites	Level 3	Nucleobases and nucleotides	Tentative candidate	No
Urocanic acid	Natural products and metabolites	Level 2	Amino acids and peptides	Probable structure	No
Urocanic acid	Natural products and metabolites	Level 2	Other metabolites	Probable structure	No
Valpromide	Pharmaceuticals	Level 2	Nervous system	Probable structure	No
Valsartan	Pharmaceuticals	Level 2	Cardiovascular system	Probable structure	No
Valsartan metabolite	Pharmaceuticals	Level 2	Cardiovascular system	Probable structure	Yes
Vanillin	Consumer products additives	Level 2	Personal care products and food additives	Probable structure	No
Venlafaxine	Pharmaceuticals	Level 2	Nervous system	Probable structure	No
Venlafaxine N-Oxide	Pharmaceuticals	Level 2	Nervous system	Probable structure	Yes
VLK	Natural products and metabolites	Level 2	Amino acids and peptides	Probable structure	No
VNK	Natural products and metabolites	Level 2	Amino acids and peptides	Probable structure	No
XANTHOSINE	Natural products and metabolites	Level 2	Nucleobases and nucleotides	Probable structure	No
Xanthurenic acid	Natural products and metabolites	Level 2	Other metabolites	Probable structure	No
Xylenesulfonate	Consumer products additives	Level 2	Surfactants and antiseptics	Probable structure	No
?-Aspartylphenylalanine	Consumer products additives	Level 2	Personal care products and food additives	Probable structure	Yes
?-Cyano-3-hydroxycinnamic acid	Natural products and metabolites	Level 3	Other metabolites	Tentative candidate	No
?-Eleostearic acid	Natural products and metabolites	Level 2	Lipids	Probable structure	No
?-Pinene-2-oxide	Natural products and metabolites	Level 2	Plant metabolites	Probable structure	No
?-Pyrrolidinopropiophenone	Recreational drugs	Level 2	Amphetamines	Probable structure	No
?-Muricholic acid	Natural products and metabolites	Level 2	Other metabolites	Probable structure	No
?-L-Glutamyl-L-glutamic acid	Natural products and metabolites	Level 2	Amino acids and peptides	Probable structure	No
